# Supplementary material for: Protective Effects of Anethole in Foeniculum vulgare Mill. Seed Ethanol Extract on Hypoxia/Reoxygenation Injury in H9C2 Heart Myoblast Cells
Source: Antioxidants (Basel). 2024 Sep 25;13(10):1161. doi: 10.3390/antiox13101161 (PMC11504384; doi:10.3390/antiox13101161)
Supplement: Supplementary file 1 [file antioxidants-13-01161-s001.zip]

Archive with 5 entries (5 files):
- Supplementary Figure Legends-Uploaded.pdf
- supplementary1.pptx
- supplementary2.pptx
- supplementary3.pptx
- supplementary4.pptx
